# Supplementary material for: Bayesian estimation for the mean of delta-gamma distributions with application to rainfall data in Thailand
Source: PeerJ. 2022 May 18;10:e13465. doi: 10.7717/peerj.13465 (PMC9123891; doi:10.7717/peerj.13465)
Supplement: Supplemental Information 1 — Irrigation Office I Station in January, Chiang Mai city, comprising 50 observations from 1972 to 2021. [file peerj-10-13465-s001.csv]

y
0
0
0
74.4
0
63.3
36.7
0
0
0
0
0
0
10.9
0
0
0
0
4.8
0
0
0.3
0
0
0
52.9
7.2
30.5
0
0
3.6
20.9
1.9
0
0
0
16.4
0
12
2.8
10.4
15.1
0
82
31
29.6
0.9
41.8
0
21.7
