# Supplementary material for: Bayesian estimation for the mean of delta-gamma distributions with application to rainfall data in Thailand
Source: PeerJ. 2022 May 18;10:e13465. doi: 10.7717/peerj.13465 (PMC9123891; doi:10.7717/peerj.13465)
Supplement: Supplemental Information 2 — There were 46 observations from 1976 to 2021. [file peerj-10-13465-s002.csv]

y
0
56.8
66
0
0
0.8
4
1.6
0
0
0
1
0
2.2
2.9
0
0
0
0
0
0
0
0
13.6
0
1.9
0
47.3
16.5
47.3
0
0
24.4
0
6.2
9.2
33.9
21.5
0
60.1
32.3
47.3
1
71.5
0
0
