# Supplementary material for: Bayesian estimation for the mean of delta-gamma distributions with application to rainfall data in Thailand
Source: PeerJ. 2022 May 18;10:e13465. doi: 10.7717/peerj.13465 (PMC9123891; doi:10.7717/peerj.13465)
Supplement: Supplemental Information 3 — There were 46 observations from 1976 to 2021. [file peerj-10-13465-s003.csv]

y
3.8
0
38.3
0
0
0
0
0
4.7
0
0
19
12.2
0
21.8
0
23.5
0
0
0
31.3
0
0
38.8
32.4
0
4.1
0
0.7
0
0
0
8.3
0
0
0
0.5
15.3
0
0
0.6
0
0
0
0
50.2
