# Supplementary material for: Bayesian estimation for the mean of delta-gamma distributions with application to rainfall data in Thailand
Source: PeerJ. 2022 May 18;10:e13465. doi: 10.7717/peerj.13465 (PMC9123891; doi:10.7717/peerj.13465)
Supplement: Supplemental Information 4 — There were 51 observations for January and March 2005 to 2021. [file peerj-10-13465-s004.csv]

y
0
0
0
22.5
0
0
3.5
6
13.2
0
51.1
29.9
34.3
0
42.5
0
2.5
0
0
0
46.8
0
0
0
0
28.7
0
0
7.3
0
0
0
0
16
4.7
11
0
5.2
24.5
61.2
61.5
7.4
34
0
102.2
0
0
57.2
0
0
0
