# Supplementary material for: Bayesian estimation for the mean of delta-gamma distributions with application to rainfall data in Thailand
Source: PeerJ. 2022 May 18;10:e13465. doi: 10.7717/peerj.13465 (PMC9123891; doi:10.7717/peerj.13465)
Supplement: Supplemental Information 5 — There were 171 observations for January and March 1965 to 2021. [file peerj-10-13465-s005.csv]

y
0.4
0.1
0.3
1.7
3.3
0
0
0
0
0
88.6
0
59.2
34.5
0
0
0
0
0
0
7.4
0
0
0
121.5
2.8
0
0
0.5
0
0
0
0
0
0
0
7.5
0
25.6
2
0
0
0
11
0
0
7.7
12.1
38
0
55.5
28
30.4
0
48.4
0
6
13
8.3
0
0
0
0
0
0.1
0
0
0
11.4
1.6
54.5
0
0
0
0
0
38.3
0
0
0
0
0
13.6
0
0
0
0
0
31.7
0
0
39
13.2
0
0
0
0.5
0
0
0
11
0
0
0
0
27.1
0
0
3.9
0
0
0
0
7.4
13.4
0
3.2
1.1
0
43
0
12.6
40.4
19.2
0
5.8
29.8
0
0
9.1
0
0
0
0.5
35
0
0
0
2.7
9.1
0
0
0.8
136.2
0.5
21.6
38.5
0
19.5
44.5
83.5
0
24.5
0
29
33.2
1.5
0
26.3
20.2
61.4
11.8
71
0
29.1
0
0
15.6
0
0
0.9
