# Supplementary material for: Bayesian estimation for the mean of delta-gamma distributions with application to rainfall data in Thailand
Source: PeerJ. 2022 May 18;10:e13465. doi: 10.7717/peerj.13465 (PMC9123891; doi:10.7717/peerj.13465)
Supplement: Supplemental Information 6 [file peerj-10-13465-s006.r]

##################################################################################
# R code CIs for the Single Mean of Delta-gamma Distributions
##################################################################################

library(stats)
library(invgamma)
library(EnvStats)
library(HDInterval)

# Single

# begin process
starttime <- proc.time()

# x = data
# M = number of simulation runs
# m = number of generalized computation  
# n0 = size of zero in population
# n1 = size of non-zero in population
# shape = shape parameter
# rate = rate parameter
# tau = mean
# alpha = level of significance 

# L.CI.J = lower CI based on credible confidence interval Jeffreys'rule prior
# U.CI.J = upper CI based on credible confidence interval Jeffreys'rule  prior
# L.CI.HPD.J = lower CI based on HPD Jeffreys'rule  prior
# U.CI.HPD.J = upper CI based on HPD Jeffreys'rule  prior
# L.CI.U = lower CI based on credible confidence interval uniform prior
# U.CI.U = upper CI based on credible confidence interval uniform prior
# L.CI.HPD.U = lower CI based on HPD uniform prior
# U.CI.HPD.U = upper CI based on HPD uniform prior
# L.CI.F = lower CI based on fiducial quantities
# U.CI.F = upper CI based on fiducial quantities

# Ex.length.J = average length of CI based on credible confidence interval Jeffreys'rule  prior
# Ex.length.HPD.J = average length of CI based on HPD Jeffreys'rule  prior
# Ex.length.U = average length of CI based on credible confidence interval uniform prior
# Ex.length.HPD.U = average length of CI based on HPD uniform prior
# Ex.length.F = average length of CI based on fiducial quantities

# CP.J = coverage probability of CI based on credible confidence interval Jeffreys'rule  prior
# CP.HPD.J = coverage probability of CI based on HPD Jeffreys'rule  prior
# CP.U = coverage probability of CI based on credible confidence interval uniform prior
# CP.HPD.U = coverage probability of CI based on HPD uniform prior
# CP.F = coverage probability of CI based on fiducial quantities

set.seed(1) 
M	<-  15000
m	<-  5000
n0 	<- 6				#6,15,21---10,25,35---20,50,70---40,100,140
n1 	<- 24				#24,15,9---40,25,15---80,50,30---160,100,60
n	<- n0+n1

shape 	<- 5.5				#1.25,1.5,2,2.5,5.5,6				
rate	<- 1				#1,2
scale   	<- 1/rate

delta 	<- n0/(n0+n1)
deltaprime <- 1-delta
tau 	<- (1-delta)*shape/rate
alpha	<- 0.05

beta.jef  	<- rep(0,m)
ex.jef    		<- rep(0,m)
var.jef   	<- rep(0,m)
delta.jef 	<- rep(0,m)
tau.jef   	<- rep(0,m)
L.CI.J 		<- numeric()
U.CI.J 		<- numeric()
CP.J 		<- numeric()
Length.J 	<- numeric()

HPD.J	 	<- matrix(rep(0,2))
L.CI.HPD.J 	<- numeric()
U.CI.HPD.J 	<- numeric()
CP.HPD.J 	<- numeric()
Length.HPD.J 	<- numeric()

beta.uni  	<- rep(0,m)
ex.uni    	<- rep(0,m)
var.uni   	<- rep(0,m)
delta.uni 	<- rep(0,m)
tau.uni   	<- rep(0,m)
L.CI.U 		<- numeric()
U.CI.U 		<- numeric()
CP.U 		<- numeric()
Length.U 	<- numeric()

HPD.U	 	<- matrix(rep(0,2))
L.CI.HPD.U 	<- numeric()
U.CI.HPD.U 	<- numeric()
CP.HPD.U 	<- numeric()
Length.HPD.U <- numeric()

beta0 		<- rep(0,m)
beta1		<- rep(0,m)
R.deltaprime<- rep(0,m)
R.mu		<- rep(0,m)
R.sigsq		<- rep(0,m)
R.mean		<- rep(0,m)
R.tau 		<- rep(0,m)
L.CI.F		<- numeric()
U.CI.F		<- numeric()
CP.F		<- numeric()
Length.F 	<- numeric()

##################################################################################
# Start Iteration 
##################################################################################

for (i in 1:M)
{									# begin loop i

##################################################################################
# generate x   
##################################################################################

  x0	<- rbinom(n0 , size = 1 , prob = 0)
  x1 	<- rgamma(n1 , shape , rate , scale = 1/rate)
  x2 	<- x1^(1/3)
  x 	<- c(x0,x2)
  
  nonzero_value <-  x[which(x!=0)] 
  n_nonzero 	<- length(nonzero_value)
  n_zero 		<- n-n_nonzero

  mu_x		<- (shape/scale)^1/3*(1-(1/(9*shape)))
  sigsq_x	<-  1/(9*(shape)^(1/3)*(scale^(2/3)))
  
  xbar 		<- mean(nonzero_value)
  s 		<- sd(nonzero_value)  
  sum_x    	<- sum((x2-mean(x2))^2)
  ex_hat 	<- xbar
  var_hat 	<- s^2
  u 		<- rchisq(m , n_nonzero-1)/(n_nonzero-1)
  z 		<- rnorm(m)
  mu 		<- xbar + z*s/sqrt(n_nonzero)/sqrt(u)
  sigsq 	<- s^2/u

##################################################################################
# compute CI based on credible confidence interval Jeffreys'rule prior
##################################################################################

beta.jef	<- rbeta(m,(n-n_nonzero)+(1/2),(n_nonzero)+(3/2))  
ex.jef    	<- rnorm(m,ex_hat,sigsq_x/n_nonzero)		
var.jef 	<- rinvgamma(m, n_nonzero/2,sum_x/2, scale = 1/rate)
delta.jef 	<- beta.jef 
mean.jef  	<- (0.5*ex.jef + sqrt(0.25*(ex.jef)^2 + var.jef))^3     		
tau.jef   	<- (1-delta.jef)*mean.jef

L.CI.J [i]  <- quantile(tau.jef,alpha/2)                             
U.CI.J [i]  <- quantile(tau.jef,(1-alpha/2)) 
CP.J[i] 	<- ifelse(L.CI.J[i] < tau && tau < U.CI.J[i],1,0) 
Length.J[i]	<- U.CI.J[i]- L.CI.J[i]

##################################################################################
# compute CI based on HPD Jeffreys'rule prior
##################################################################################

HPD.J	 		<- hdi(tau.jef,0.95)                                                
L.CI.HPD.J[i] 	<- HPD.J[1]                                            	     
U.CI.HPD.J[i] 	<- HPD.J[2]                                            
CP.HPD.J[i] 	<- ifelse(L.CI.HPD.J[i] < tau && tau < U.CI.HPD.J[i] ,1,0)         
Length.HPD.J[i]	<- U.CI.HPD.J[i]- L.CI.HPD.J[i] 
  
##################################################################################
# compute CI based on credible confidence interval uniform prior
##################################################################################
 
  beta.uni 	<- rbeta(m,(n-n_nonzero)+1,(n_nonzero)+1)  
  ex.uni   	<- rnorm(m,ex_hat,sigsq_x/n_nonzero)	
  var.uni 	<- rinvgamma(m, (n_nonzero-3)/2,sum_x/2, scale = 1/rate) 
  delta.uni 	<- beta.uni                                                           		
  mean.uni  	<- (0.5*ex.uni + sqrt(0.25*(ex.uni)^2 + var.uni))^3     		
  tau.uni		<- (1-delta.uni)*mean.uni

L.CI.U[i]  	<- quantile(tau.uni,alpha/2)                                  	
U.CI.U[i]  	<- quantile(tau.uni,(1-alpha/2))  
CP.U[i] 	<- ifelse(L.CI.U[i]  < tau && tau < U.CI.U[i] ,1,0)       
Length.U[i] 	<- U.CI.U[i]  - L.CI.U[i]  
 
##################################################################################
# compute CI based on HPD uniform prior
##################################################################################

HPD.U 			<- hdi(tau.uni,0.95)                                                    	
L.CI.HPD.U[i]		<- HPD.U[1]                                             
U.CI.HPD.U[i]		<- HPD.U[2]                                               
CP.HPD.U[i] 		<- ifelse(L.CI.HPD.U[i]	< tau && tau < U.CI.HPD.U[i],1,0)  
Length.HPD.U[i]	<- U.CI.HPD.U[i]- L.CI.HPD.U[i]	
  
##################################################################################
# compute CI based on fiducial quantities
##################################################################################
  beta0 		<- rbeta(m,n_nonzero,n_zero+1)
  beta1 		<- rbeta(m,n_nonzero+1,n_zero)
  R.deltaprime 	<- (1/2)*beta0 + (1/2)*beta1
  R.mu 			<- xbar + z*s/sqrt(n_nonzero)/sqrt(u)
  R.sigsq 		<- s^2/u
  R.mean 		<- (0.5*R.mu + sqrt(0.25*(R.mu)^2 + R.sigsq))^3
  R.tau 		<- (R.deltaprime)*R.mean

L.CI.F[i]  	<- quantile(R.tau,alpha/2,type=8,na.rm = TRUE)       			
U.CI.F[i] 	<- quantile(R.tau,(1-alpha/2),type=8,na.rm = TRUE)			
CP.F[i] 		<- ifelse(L.CI.F[i] <tau&&tau< U.CI.F[i] ,1,0)
Length.F[i] 	<- U.CI.F[i] - L.CI.F[i]

}	

ACP.J 			<- mean(CP.J)	                
Ex.length.J 	<- mean(Length.J)   
ACP.HPD.J 		<- mean(CP.HPD.J)	                
Ex.length.HPD.J	<- mean(Length.HPD.J)
ACP.U 			<- mean(CP.U)	                
Ex.length.U		<- mean(Length.U)   
ACP.HPD.U		<- mean(CP.HPD.U)                
Ex.length.HPD.U	<- mean(Length.HPD.U)
ACP.F			<- mean(CP.F)	
Ex.length.F		<- mean(Length.F)

elapseTime <- proc.time()-starttime

c(n, delta, shape, rate, tau)

cat("CP|J=",ACP.J,"Length|J =",Ex.length.J,"\n")
cat("CP|HPD.J=",ACP.HPD.J,"Length| HPD.J=",Ex.length.HPD.J,"\n")
cat("CP|U=",ACP.U,"Length|U =",Ex.length.U,"\n")
cat("CP|HPD.U=",ACP.HPD.U,"Length| HPD.U=",Ex.length.HPD.U,"\n")
cat("CP|F=",ACP.F,"Length|F=", Ex.length.F ,"\n")
					            
# end process

##################################################################################
