# Supplementary material for: Bayesian estimation for the mean of delta-gamma distributions with application to rainfall data in Thailand
Source: PeerJ. 2022 May 18;10:e13465. doi: 10.7717/peerj.13465 (PMC9123891; doi:10.7717/peerj.13465)
Supplement: Supplemental Information 7 [file peerj-10-13465-s007.r]

##################################################################################
# R code CIs for the Difference Mean of Delta-gamma Distributions
##################################################################################

library(stats)
library(invgamma)
library(EnvStats)
library(HDInterval)

# Difference

# begin process
starttime <- proc.time()

# x = data
# y = data
# M = number of simulation runs
# m = number of generalized computation  
# n_x0 = size of zero in population x
# n_y0 = size of zero in population y
# n_x1 = size of non-zero in population x
# n_y1 = size of non-zero in population y
# n_x = number of sample size of x 
# n_y = number of sample size of y 
# shape_x = shape parameter of x
# shape_y = shape parameter of y
# rate_x = rate parameter of x
# rate_y = rate parameter of y
# theta = difference between two means
# alpha = level of significance 

# L.CI.J = lower CI based on credible confidence interval Jeffreys’rule prior
# U.CI.J = upper CI based on credible confidence interval Jeffreys’rule prior
# L.CI.HPD.J = lower CI based on HPD Jeffreys’rule prior
# U.CI.HPD.J = upper CI based on HPD Jeffreys’rule prior
# L.CI.U = lower CI based on credible confidence interval uniform prior
# U.CI.U = upper CI based on credible confidence interval uniform prior
# L.CI.HPD.U = lower CI based on HPD uniform prior
# U.CI.HPD.U = upper CI based on HPD uniform prior
# L.CI.F = lower CI based on fiducial quantities
# U.CI.F = upper CI based on fiducial quantities

# Ex.length.J = average length of CI based on credible confidence interval Jeffreys’rule prior
# Ex.length.HPD.J = average length of CI based on HPD Jeffreys’rule prior
# Ex.length.U = average length of CI based on credible confidence interval uniform prior
# Ex.length.HPD.U = average length of CI based on HPD uniform prior
# Ex.length.F = average length of CI based on fiducial quantities

# CP.J = coverage probability of CI based on credible confidence interval Jeffreys’rule prior
# CP.HPD.J = coverage probability of CI based on HPD Jeffreys’rule prior
# CP.U = coverage probability of CI based on credible confidence interval uniform prior
# CP.HPD.U = coverage probability of CI based on HPD uniform prior
# CP.F = coverage probability of CI based on fiducial quantities

set.seed(1) 
M	<-  15000
m	<-  5000

n_x0 	<- 6				#6,15,21---10,25,35---20,50,70---40,100,140
n_x1 	<- 24				#24,15,9---40,25,15---80,50,30---160,100,60
n_x		<- n_x0+n_x1

n_y0 	<- 6				#6,15,21---10,25,35---20,50,70---40,100,140
n_y1 	<- 24				#24,15,9---40,25,15---80,50,30---160,100,60
n_y		<- n_y0+n_y1

shape_x <- 5.5				#1.25,1.5,2,2.5,5.5,6				
rate_x	<- 2				#1,2
scale_x <- 1/rate_x

shape_y <- 5.5				#1.25,1.5,2,2.5,5.5,6				
rate_y	<- 2				#1,2
scale_y <- 1/rate_y

delta_x 	<- n_x0/(n_x0+n_x1)
delta_y 	<- n_y0/(n_y0+n_y1)

delta_x_prime <- 1-delta_x
delta_y_prime <- 1-delta_y

theta_x		<- (1-delta_x)*shape_x/rate_x
theta_y		<- (1-delta_y)*shape_y/rate_y
theta  		<- theta_x - theta_y
alpha		<- 0.05

beta.jef_x  <- rep(0,m)
ex.jef_x    <- rep(0,m)
var.jef_x   <- rep(0,m)
delta.jef_x <- rep(0,m)
beta.jef_y  <- rep(0,m)
ex.jef_y    <- rep(0,m)
var.jef_y   <- rep(0,m)
delta.jef_y <- rep(0,m)
theta.jef   <- rep(0,m)

L.CI.J 		<- numeric()
U.CI.J 		<- numeric()
CP.J 		<- numeric()
Length.J 	<- numeric()

HPD.J	 	<- matrix(rep(0,2))
L.CI.HPD.J 	<- numeric()
U.CI.HPD.J 	<- numeric()
CP.HPD.J 	<- numeric()
Length.HPD.J <- numeric()

beta.uni_x  <- rep(0,m)
ex.uni_x    <- rep(0,m)
var.uni_x   <- rep(0,m)
delta.uni_x <- rep(0,m)
beta.uni_y  <- rep(0,m)
ex.uni_y    <- rep(0,m)
var.uni_y   <- rep(0,m)
delta.uni_y <- rep(0,m)
theta.uni   <- rep(0,m)

L.CI.U 		<- numeric()
U.CI.U 		<- numeric()
CP.U 		<- numeric()
Length.U 	<- numeric()

HPD.U	 	<- matrix(rep(0,2))
L.CI.HPD.U 	<- numeric()
U.CI.HPD.U 	<- numeric()
CP.HPD.U 	<- numeric()
Length.HPD.U <- numeric()

beta0_x 	<- rep(0,m)
beta1_x		<- rep(0,m)
R.delta_x_prime	<- rep(0,m)
R.Fmu_x		<- rep(0,m)
R.Fsigsq_x	<- rep(0,m)
R.mean_x	<- rep(0,m)
beta0_y 	<- rep(0,m)
beta1_y		<- rep(0,m)
R.delta_y_prime	<- rep(0,m)
R.Fmu_y		<- rep(0,m)
R.Fsigsq_y	<- rep(0,m)
R.mean_y	<- rep(0,m)
R.theta 	<- rep(0,m)

L.CI.F		<- numeric()
U.CI.F		<- numeric()
CP.F		<- numeric()
Length.F 	<- numeric()

##################################################################################
# Start Iteration 
##################################################################################

for (i in 1:M)
{									# begin loop i

##################################################################################
# generate x   
##################################################################################

  x0	<- rbinom(n_x0 , size = 1 , prob = 0)
  x1 	<- rgamma(n_x1 , shape_x , rate_x )
  x2 	<- x1^(1/3)
  x 	<- c(x0,x2)
  
  y0	<- rbinom(n_y0 , size = 1 , prob = 0)
  y1 	<- rgamma(n_y1 , shape_y , rate_y )
  y2 	<- y1^(1/3)
  y 	<- c(y0,y2)
  
  nonzero_value_x 	<-  x[which(x!=0)] 
  n_nonzero_x 		<- length(nonzero_value_x)
  n_zero_x 			<- n_x-n_nonzero_x
  
  nonzero_value_y 	<-  y[which(y!=0)] 
  n_nonzero_y 		<- length(nonzero_value_y)
  n_zero_y 			<- n_y-n_nonzero_y
  
  mu_x 		<- (shape_x/scale_x)^1/3*(1-(1/(9*shape_x)))
  sigsq_x	<-  1/(9*(shape_x)^(1/3)*(scale_x^(2/3)))
  
  mu_y		<- (shape_y/scale_y)^1/3*(1-(1/(9*shape_y)))
  sigsq_y	<-  1/(9*(shape_y)^(1/3)*(scale_y^(2/3)))
 
  xbar 		<- mean(nonzero_value_x)
  s_x 		<- sd(nonzero_value_x) 
  sum_x    	<- sum((x2-mean(x2))^2)
  ex_x_hat 	<- xbar
  var_x_hat <- (s_x)^2
  u_x 		<- rchisq(m , n_nonzero_x-1)/(n_nonzero_x-1)
  z_x 		<- rnorm(m)
  Fmu_x 	<- xbar + z_x*s_x/sqrt(n_nonzero_x)/sqrt(u_x)
  Fsigsq_x 	<- (s_x)^2/u_x
  
  ybar 		<- mean(nonzero_value_y)
  s_y 		<- sd(nonzero_value_y) 
  sum_y    	<- sum((y2-mean(y2))^2) 
  ex_y_hat 	<- ybar
  var_y_hat <- (s_y)^2
  u_y 		<- rchisq(m , n_nonzero_y-1)/(n_nonzero_y-1)
  z_y 		<- rnorm(m)
  Fmu_y 	<- ybar + z_y*s_y/sqrt(n_nonzero_y)/sqrt(u_y)
  Fsigsq_y 	<- (s_y)^2/u_y
  
##################################################################################
# compute CI based on credible confidence interval Jeffreys’rule prior
##################################################################################

beta.jef_x  <- rbeta(m,(n_x -n_nonzero_x )+(1/2),n_nonzero_x +(3/2))  
ex.jef_x    <- rnorm(m,ex_x_hat,sigsq_x/n_nonzero_x)
var.jef_x  	<- rinvgamma(m, n_nonzero_x/2,sum_x/2, scale = 1/rate)	 
delta.jef_x <- beta.jef_x  
mean.jef_x  <- (0.5*ex.jef_x  + sqrt(0.25*(ex.jef_x )^2 + var.jef_x ))^3 
  
beta.jef_y  <- rbeta(m,(n_y -n_nonzero_y )+(1/2),n_nonzero_y +(3/2))  
ex.jef_y    <- rnorm(m,ex_y_hat,sigsq_y/n_nonzero_y)
var.jef_y  	<- rinvgamma(m, n_nonzero_y/2,sum_y/2, scale = 1/rate)   
delta.jef_y <- beta.jef_y  
mean.jef_y  <- (0.5*ex.jef_y  + sqrt(0.25*(ex.jef_y )^2 + var.jef_y ))^3 

theta.jef   <- ((1-delta.jef_x) * mean.jef_x) - ((1-delta.jef_y) * mean.jef_y)

L.CI.J [i]  <- quantile(theta.jef,alpha/2)                             
U.CI.J [i]  <- quantile(theta.jef,(1-alpha/2)) 
CP.J[i] 	<- ifelse(L.CI.J[i] < theta && theta < U.CI.J[i],1,0) 
Length.J[i]	<- U.CI.J[i]- L.CI.J[i]

##################################################################################
# compute CI based on HPD Jeffreys’rule prior
##################################################################################

HPD.J	 		<- hdi(theta.jef,0.95)                                                
L.CI.HPD.J[i] 	<- HPD.J[1]                                            	     
U.CI.HPD.J[i] 	<- HPD.J[2]                                            
CP.HPD.J[i] 	<- ifelse(L.CI.HPD.J[i] < theta && theta < U.CI.HPD.J[i] ,1,0)         
Length.HPD.J[i]	<- U.CI.HPD.J[i]- L.CI.HPD.J[i] 
  
##################################################################################
# compute CI based on credible confidence interval uniform prior
##################################################################################
 
beta.uni_x 		<- rbeta(m,(n_x-n_nonzero_x)+1, n_nonzero_x+1)  
ex.uni_x   		<- rnorm(m,ex_x_hat,sigsq_x/n_nonzero_x)
var.uni_x 		<- rinvgamma(m, (n_nonzero_x-3)/2,sum_x/2, scale = 1/rate)
delta.uni_x 	<- beta.uni_x                                                           		
mean.uni_x  	<- (0.5*ex.uni_x + sqrt(0.25*(ex.uni_x)^2 + var.uni_x))^3

beta.uni_y 		<- rbeta(m,(n_y-n_nonzero_y)+1,n_nonzero_y+1)  
ex.uni_y   		<- rnorm(m,ex_y_hat,sigsq_y/n_nonzero_y)	
var.uni_y 		<- rinvgamma(m, (n_nonzero_y-3)/2,sum_y/2, scale = 1/rate)	
delta.uni_y 	<- beta.uni_y                                                           		
mean.uni_y  	<- (0.5*ex.uni_y + sqrt(0.25*(ex.uni_y)^2 + var.uni_y))^3  
   
theta.uni		<- ((1-delta.uni_x) * mean.uni_x) - ((1-delta.uni_y) * mean.uni_y)
  
L.CI.U[i]  		<- quantile(theta.uni,alpha/2)                                  	
U.CI.U[i]  		<- quantile(theta.uni,(1-alpha/2))  
CP.U[i] 		<- ifelse(L.CI.U[i]  < theta && theta < U.CI.U[i] ,1,0)       
Length.U[i] 	<- U.CI.U[i]  - L.CI.U[i]  
 
##################################################################################
# compute CI based on HPD uniform prior
##################################################################################

HPD.U 			<- hdi(theta.uni,0.95)                                                    	
L.CI.HPD.U[i]	<- HPD.U[1]                                             
U.CI.HPD.U[i]	<- HPD.U[2]                                               
CP.HPD.U[i] 	<- ifelse(L.CI.HPD.U[i]	< theta && theta < U.CI.HPD.U[i],1,0)  
Length.HPD.U[i]	<- U.CI.HPD.U[i]- L.CI.HPD.U[i]	
  
##################################################################################
# compute CI based on fiducial quantities
##################################################################################

beta0_x 		<- rbeta(m,n_nonzero_x ,n_zero_x +1)
beta1_x 		<- rbeta(m,n_nonzero_x +1,n_zero_x)
R.delta_x_prime <- (1/2)*beta0_x  + (1/2)*beta1_x 
R.Fmu_x 		<- xbar + (z_x*s_x) /sqrt(n_nonzero_x )/sqrt(u_x )
R.Fsigsq_x 		<- (s_x)^2/u_x
R.mean_x 		<- (0.5*R.Fmu_x  + sqrt(0.25*(R.Fmu_x )^2 + R.Fsigsq_x ))^3
  
beta0_y 		<- rbeta(m,n_nonzero_y ,n_zero_y +1)
beta1_y 		<- rbeta(m,n_nonzero_y +1,n_zero_y)
R.delta_y_prime <- (1/2)*beta0_y  + (1/2)*beta1_y 
R.Fmu_y 		<- ybar + (z_y*s_y) /sqrt(n_nonzero_y )/sqrt(u_y )
R.Fsigsq_y 		<- (s_y)^2/u_y
R.mean_y 		<- (0.5*R.Fmu_y  + sqrt(0.25*(R.Fmu_y )^2 + R.Fsigsq_y ))^3
  
R.theta 		<- (R.delta_x_prime * R.mean_x)-(R.delta_y_prime * R.mean_y)

L.CI.F[i]  		<- quantile(R.theta,alpha/2,type=8,na.rm = TRUE)       			
U.CI.F[i] 		<- quantile(R.theta,(1-alpha/2),type=8,na.rm = TRUE)			
CP.F[i] 		<- ifelse(L.CI.F[i] <theta&&theta< U.CI.F[i] ,1,0)
Length.F[i] 	<- U.CI.F[i] - L.CI.F[i]

}	

ACP.J 			<- mean(CP.J)	                
Ex.length.J 	<- mean(Length.J)   
ACP.HPD.J 		<- mean(CP.HPD.J)	                
Ex.length.HPD.J	<- mean(Length.HPD.J)
ACP.U 			<- mean(CP.U)	                
Ex.length.U		<- mean(Length.U)   
ACP.HPD.U		<- mean(CP.HPD.U)                
Ex.length.HPD.U	<- mean(Length.HPD.U)
ACP.F			<- mean(CP.F)	
Ex.length.F		<- mean(Length.F)

elapseTime <- proc.time()-starttime

c(n_x, n_y, delta_x, delta_y)
c(shape_x, rate_x)
c(shape_y, rate_y)
c(theta, theta_x, theta_y)

cat("CP|J=",ACP.J,"Length|J =",Ex.length.J,"\n")
cat("CP|HPD.J=",ACP.HPD.J,"Length| HPD.J=",Ex.length.HPD.J,"\n")
cat("CP|U=",ACP.U,"Length|U =",Ex.length.U,"\n")
cat("CP|HPD.U=",ACP.HPD.U,"Length| HPD.U=",Ex.length.HPD.U,"\n")
cat("CP|F=",ACP.F,"Length|F=", Ex.length.F ,"\n")

# end process

##################################################################################
