# Supplementary material for: Bayesian estimation for the mean of delta-gamma distributions with application to rainfall data in Thailand
Source: PeerJ. 2022 May 18;10:e13465. doi: 10.7717/peerj.13465 (PMC9123891; doi:10.7717/peerj.13465)
Supplement: Supplemental Information 8 [file peerj-10-13465-s008.r]

##############################################################################
# R code to apply with rainfall data 
# For the Single Mean of Delta-gamma Distributions
##############################################################################

library(stats)
library(invgamma)
library(EnvStats)
library(HDInterval)
library(extraDistr)
library(MASS)
library(fitdistrplus)
library(LaplacesDemon)


# Single


# x1 = data
# M = number of simulation runs
# m = number of generalized computation  
# n0 = size of zero in population
# n1 = size of non-zero in population
# shape = shape parameter
# rate = rate parameter
# tau = mean
# alpha = level of significance 

# L.CI.J = lower CI based on credible confidence interval Jeffreys prior
# U.CI.J = upper CI based on credible confidence interval Jeffreys prior
# L.CI.HPD.J = lower CI based on HPD Jeffreys prior
# U.CI.HPD.J = upper CI based on HPD Jeffreys prior
# L.CI.U = lower CI based on credible confidence interval uniform prior
# U.CI.U = upper CI based on credible confidence interval uniform prior
# L.CI.HPD.U = lower CI based on HPD uniform prior
# U.CI.HPD.U = upper CI based on HPD uniform prior
# L.CI.F = lower CI based on fiducial quantities
# U.CI.F = upper CI based on fiducial quantities

set.seed(1) 
m	<-  5000

beta.jef  	<- rep(0,m)
ex.jef    	<- rep(0,m)
var.jef   	<- rep(0,m)
delta.jef 	<- rep(0,m)
tau.jef   	<- rep(0,m)
L.CI.J 		<- numeric()
U.CI.J 		<- numeric()
CP.J 		<- numeric()
Length.J 	<- numeric()

HPD.J	 	<- matrix(rep(0,2))
L.CI.HPD.J 	<- numeric()
U.CI.HPD.J 	<- numeric()
CP.HPD.J 	<- numeric()
Length.HPD.J 	<- numeric()

beta.uni  	<- rep(0,m)
ex.uni    	<- rep(0,m)
var.uni   	<- rep(0,m)
delta.uni 	<- rep(0,m)
tau.uni   	<- rep(0,m)
L.CI.U 		<- numeric()
U.CI.U 		<- numeric()
CP.U 		<- numeric()
Length.U 	<- numeric()

HPD.U	 	<- matrix(rep(0,2))
L.CI.HPD.U 	<- numeric()
U.CI.HPD.U 	<- numeric()
CP.HPD.U 	<- numeric()
Length.HPD.U <- numeric()

beta0 		<- rep(0,m)
beta1		<- rep(0,m)
R.delta		<- rep(0,m)
R.mu		<- rep(0,m)
R.sigsq		<- rep(0,m)
R.mean		<- rep(0,m)
R.tau 		<- rep(0,m)
L.CI.F		<- numeric()
U.CI.F		<- numeric()
CP.F		<- numeric()
Length.F 	<- numeric()

y_MLE	 	<- matrix(rep(0,2))

##############################################################################
# Start Iteration 
##############################################################################

#Dataset 1
D1 = 	c(0,0,0,74.4,0,63.3,36.7,0,0,0
		,0,0,0,10.9,0,0,0,0,4.8,0
		,0,0.3,0,0,0,52.9,7.2,30.5,0,0
		,3.6,20.9,1.9,0,0,0,16.4,0,12,2.8
		,10.4,15.1,0,82,31,29.6,0.9,41.8,0,21.7)

  x 	<- D1^(1/3)
  n 	<- length(D1)
  
  nonzero_value <- x[which(x!=0)] 
  n_nonzero 	<- length(nonzero_value)
  n_zero 		<- n-n_nonzero
  
  y				<- nonzero_value
  y_MLE 		<- fitdistr(y, "gamma", start=list(shape=1, rate=1))$estimate
 
  shape 	<- y_MLE[1]						
  rate		<- y_MLE[2]				
  scale   	<- 1/rate
  
  delta 	<- n_zero/(n_zero+n_nonzero)
  tau 		<- (1-delta)*shape/rate
  alpha		<- 0.05
  
  mu_x		<- (shape/scale)^1/3*(1-(1/(9*shape)))
  sigsq_x	<-  1/(9*(shape)^(1/3)*(scale^(2/3)))
  
  xbar 		<- mean(nonzero_value)
  s 		<- sd(nonzero_value)  
  sum_y    	<- sum((y-mean(y))^2)

  ex_hat 	<- xbar
  var_hat 	<- s^2
  u 		<- rchisq(m , n_nonzero-1)/(n_nonzero-1)
  z 		<- rnorm(m)
  mu 		<- xbar + z*s/sqrt(n_nonzero)/sqrt(u)
  sigsq 	<- s^2/u

##############################################################################
# compute CI based on credible confidence interval Jeffreys prior
##############################################################################

beta.jef	<- rbeta(m,(n-n_nonzero)+(1/2),(n_nonzero)+(3/2))  
ex.jef    	<- rnorm(m,ex_hat,sigsq_x/n_nonzero)		
var.jef 	<- rinvgamma(m, n_nonzero/2,(sum_y)/2)
delta.jef 	<- beta.jef 
mean.jef  	<- (0.5*ex.jef + sqrt(0.25*(ex.jef)^2 + var.jef))^3     		
tau.jef   	<- delta.jef*mean.jef

L.CI.J  	<- quantile(tau.jef,alpha/2)                             
U.CI.J  	<- quantile(tau.jef,(1-alpha/2)) 

Length.J	<- U.CI.J- L.CI.J

##############################################################################
# compute CI based on HPD Jeffreys prior
##############################################################################

HPD.J	 		<- hdi(tau.jef,0.95)                                                
L.CI.HPD.J 		<- HPD.J[1]                                            	     
U.CI.HPD.J 		<- HPD.J[2] 

Length.HPD.J	<- U.CI.HPD.J- L.CI.HPD.J 

##############################################################################
# compute CI based on credible confidence interval uniform prior
##############################################################################
 
beta.uni 	<- rbeta(m,(n-n_nonzero)+1,(n_nonzero)+1) 
ex.uni   	<- rnorm(m,ex_hat,sigsq_x/n_nonzero)	
var.uni 	<- rinvgamma(m, (n_nonzero-3)/2,(sum_y)/2) 
delta.uni 	<- beta.uni                                                           		
mean.uni  	<- (0.5*ex.uni + sqrt(0.25*(ex.uni)^2 + var.uni))^3     		
tau.uni		<- delta.uni*mean.uni

L.CI.U  	<- quantile(tau.uni,alpha/2)                                  	
U.CI.U  	<- quantile(tau.uni,(1-alpha/2))  
      
Length.U 	<- U.CI.U  - L.CI.U 

##############################################################################
# compute CI based on HPD uniform prior
##############################################################################

HPD.U 			<- hdi(tau.uni,0.95)                                                    	
L.CI.HPD.U		<- HPD.U[1]                                             
U.CI.HPD.U		<- HPD.U[2]                                               

Length.HPD.U	<- U.CI.HPD.U- L.CI.HPD.U	

##############################################################################
# compute CI based on fiducial quantities
##############################################################################

beta0 		<- rbeta(m,n_nonzero,n_zero+1)
beta1 		<- rbeta(m,n_nonzero+1,n_zero)
R.delta 	<- (1/2)*beta0 + (1/2)*beta1
R.mu 		<- xbar + z*s/sqrt(n_nonzero)/sqrt(u)
R.sigsq 	<- s^2/u
R.mean 		<- (0.5*R.mu + sqrt(0.25*(R.mu)^2 + R.sigsq))^3
R.tau 		<- R.delta*R.mean

L.CI.F  	<- quantile(R.tau,alpha/2,type=8,na.rm = TRUE)       			
U.CI.F 		<- quantile(R.tau,(1-alpha/2),type=8,na.rm = TRUE)			

Length.F 	<- U.CI.F - L.CI.F

##############################################################################

c(n, delta, shape, rate, tau)

c(L.CI.J, U.CI.J, Length.J)

c(L.CI.HPD.J,  U.CI.HPD.J, Length.HPD.J)

c(L.CI.U,  U.CI.U, Length.U)

c(L.CI.HPD.U, U.CI.HPD.U, Length.HPD.U)

c(L.CI.F, U.CI.F, Length.F)

##############################################################################
